# Supplementary material for: Mystery Client Methodologies to Evaluate Abortion Care and Access: A Scoping Review
Source: Healthcare (Basel). 2026 Jul 7;14(13):2017. doi: 10.3390/healthcare14132017 (PMC13361521; doi:10.3390/healthcare14132017)
Supplement: Supplementary file 1 [file healthcare-14-02017-s001.zip]

Archive with 1 entries (1 files):
- healthcare-4350830-supplementary.pdf
